# Supplementary material for: Bright Yellow Luminescence from Mn2+-Doped Metastable Zinc Silicate Nanophosphor with Facile Preparation and Its Practical Application
Source: Nanomaterials (Basel). 2024 Aug 27;14(17):1395. doi: 10.3390/nano14171395 (PMC11397549; doi:10.3390/nano14171395)
Supplement: Supplementary file 1 [file nanomaterials-14-01395-s001.zip]

Archive with 1 entries (1 files):
- nanomaterials-3149032-supplementary.pdf
